# Supplementary material for: Genome-wide detection of predicted non-coding RNAs in Rhizobium etli expressed during free-living and host-associated growth using a high-resolution tiling array
Source: BMC Genomics. 2010 Jan 20;11:53. doi: 10.1186/1471-2164-11-53 (PMC2881028; doi:10.1186/1471-2164-11-53)
Supplement: Additional file 2 — Table S1. List of all 89 candidate ncRNAs with detailed additional information, including quantitative expression data. [file 1471-2164-11-53-S2.xls]

## Sheet: all sRNAs
Identifier (1)	Expression Level (2, 3)							(potential) Cis-regulatory ncRNA	Estimated Start (5)	Estimated Stop (5)	Length (bp)	Strand (6)		Distances to and Expression of closest ORF	Flanking genes	Article(s) (7)	Additional information (8)
	EE	LE	ST	SY2	SY3	Rfam or RLE ID (4)	(potential) sRNA						Diff. Expr.
Functionally characterized small non-coding RNAs
ReC04	2840.53	1996.02	7600.99	1953.61	2718.19	SRP 4.5S RNA	yes		138254	138389	135	1	yes	41bp, flanking genes are not expressed	RHE_CH00126 dnaX (-1) / RHE_CH00127 Hyp. pr. (1)	1, 5, 6	Rfam: Bacterial signal recognition particle 4.5S RNA; Weinberg et al.: SRP is located in the UTR of CDD12166 DnaX DNA III, gamma / tau subunits, the average score of a sequence in the CMfinder alignment is 505, 100.0% downstream operons (the percentage of motif representatives that are in a cis-regulatory configuration to their downstream gene), 22 organisms (the number of distinct species in whi…
ReC44	6745.09	5383.25	2163.68	2638.11	1708.45	Glycine riboswitch		yes	~2340899	2341010	111	1	yes	115bp, flanking genes are not expressed	RHE_CH02240 Hyp. pr. (-1) / RHE_CH02241 gcvT (1)	1, 3, 5	RibEx/Rfam: 2 RF00504 (RLE0012) gcvT elements are present, the most significant COG associated with RF00504 is COG0404 and this corresponds to the COG of the closest gene; Weinberg et al.: sRNA is located in the UTR of CDD10380 GcvH Glycine cleavage system H protein (lipoate-binding), the average score of a sequence in the CMfinder is 541, 100.0% downstream operons (the percentage of motif repres…
ReC50	2778.14	3064.78	1263.14	4857.23	3584.23	FMN (flavin mononucleotide) riboswitch		yes	2799796	2800039	243	1	yes	Overlapping 5' ~50bp, gene is not expressed	RHE_CH02687 Hyp. pr. (-1) / RHE_CH02688 ribH2 (1)	5	Rfam/RibEx: 3 RF00050 FMN riboswitch elements (RFN elements), the most significant COG associated with RF00050 is COG0108 however this does not correspond to the COG of the closest gene; Valverde et al.: Blasthit of 8.00E-010 against Sm2 (FMN riboswitch, predicted by the Global Scoring method)
ReC52	14212.8	10122.5	58328.1	11238.4	8149.75	tmRNA	yes		~2914461	2914766	305	1	yes	135bp, flanking genes are expressed	RHE_CH02799 thyA (-1) / RHE_CH02800 Hyp. pr. (1)	6	Rfam: SsrA / tmRNA; Ulve et al.: a Blasthit of 4.00E-095 against sra49 (smc04478 = annotated as tmRNA)
ReC55	30366.3	20531.7	122863	12806	20688	Bacterial RNase P class A	yes		~2984566	~2984964	398	1	yes	33bp, one of the flanking genes is expressed	RHE_CH02856 mraZ (-1) / RHE_CH02857 sarconsine oxidase pr. (-1)	1, 2, 3, 5, 6	Rfam: Bacterial RNase P class A; Weinberg et al.: sRNA in UTR of CDD23269 Methyltransf_5 MraW methylase family, the average score of a sequence in the CMfinder is 190, 100.0% downstream operons (the percentage of motif representatives that are in cis-regulatory configuration to their downstream gene), 10 organisms (the numer of distinct species in which representatives are found); del Val et al.:…
ReC70	9163.2	5031.82	32724.5	3046.94	1698.15	6S / SsrS RNA	yes		3679533	3679757	224	1	yes	38bp, flanking genes are not expressed	RHE_CH03492 Put. UDP-glucose 4-epimerase pr. (1) / RHE_CH03493 Hyp. pr. (-1)	2, 5, 6	Rfam: 6S RNA/SsrS; del Val et al.: a Blasthit of 4.00E-016 against C22 (constitutively expressed in Sinorhizobium meliloti in contrast to the other 7 experimentally verified sRNAs who exhibited differential and specific expression); Valverde et al.: a Blasthit of 6.00E-016 against Sm32 (predicted by the Global Scoring method and experimentally verified by Northern blotting (expression during expo…
ReC73	13632.8	25468.4	4793.3	3771.3	6409.49	Cobalamin riboswitch		yes	3940627	3940065	562	-1	yes	Overlapping 5' ~72bp, gene is not expressed	RHE_CH03718 nrdH (-1) / RHE_CH03719 heavy metal-transporting ATPase (-1)	3, 4	Rfam/RibEx: 3 RF00174 (RLE0001) Cobalamin riboswitch elements, the most significant COG associated with RF00174 is COG0609 however this does not correspond to the COG of the closest gene; Landt et al.: a Blasthit of 3.00E-009 and 5.00E-008 against resp. CC1749_CC1750 and CC0481_CC0482 (both Cobalamin riboswitches); Livny et al.: sRNA overlaps a prediction (Candidate_128_NC_007761, RNA according t…
ReC78	14176.8	5262.62	2156.39	3038.85	2479.51	TPP (thiamin pyrophosphate) riboswitch		yes	4094762	4094587	175	-1	yes	103bp, flanking genes are not expressed	RHE_CH03863 soxR (-1) / RHE_CH03864 put. nitrate/sulfonate/bicarbonate ABC transporter, permease protein (1)	4	Rfam/RibEx: 2 RF00059 (RLE0002) TPP riboswitch elements (THI element), the most significant COG associated with RF00059 is COG00422 however this does not correspond to the COG of the closest gene; Livny et al.: sRNA overlaps a prediction (Candidate_136_NC_007761, no RNA according to QRNA, homology to conserved ncRNA: NC_000964_THI4 NC_000913_THI1, Program(s) that identified associated terminator …
ReB01	36353.9	42536.9	3698.93	5729.05	5390.7	TPP (thiamin pyrophosphate) riboswitch, TPPb RS		yes	93921	93783	138	-1	yes	94bp, flanking genes are not expressed	RHE_PB00082 thiC (-1) / RHE_PB00083 Put. ser/thr-spec pr. Phosphatase (1)	1, 4	Rfam/RibEx: 3 RF00059 (RLE0002) TPP riboswitch elements (THI element), the most significant COG associated with RF00059 is COG00422 and this corresponds to the COG of the closest gene; Weinberg et al.: sRNA in UTR of CDD2489 ThiC ThiC family, the average score of a sequence in the CMfinder is 195, 100.0% downstream operons (the percentage of motif representatives that are in a cis-regulatory conf…
ReD04	1975.66	1183.26	7766.99	789.673	456.534	incAd / ctRNA (Rolling circle replication)	yes		369976	~369904	72	-1	yes	14bp, flanking genes are expressed	RHE_PD00353 repBd (1) / RHE_PD00354 repCd (1)	4	Rfam: RF00489, match to ctRNA_p42d, rolling circle replication plasmids contain a number of mechanisms to maintain low copy number, one of these methods is ctRNA (counter-transcribed RNA) that is transcribed on the opposite strand of repB, binds mRNA and causes translational inhibition; Livny et al.: sRNA overlaps a prediction (Candidate_6_NC_004041, RNA according to QRNA)
ReE04	2050.73	1192.17	6334.84	807.149	873.568	incAe / ctRNA (Rolling circle replication)	yes		504052	~503980	72	-1	yes	15bp, flanking genes are expressed	RHE_PE00458 repBe (1) / RHE_PE00459 repCe (1)	2	Rfam: RF00489, match to ctRNA_p42d, rolling circle replication plasmids contain a number of mechanisms to maintain low copy number, one of these methods is ctRNA (counter-transcribed RNA) that is transcribed on the opposite strand of repB, binds mRNA and causes translational inhibition; del Val et al.: a Blasthit of 2.00E-008 against B30 (=ncA, antisense RNA that mediates incompatibility within t…
Uncharacterized verified small non-coding RNAs
ReC03	6547.41	3657.57	1449.33	1533.09	1190.52			yes	130962	130805	157	-1	yes	Overlapping 5' ~31bp, gene is expressed	RHE_CH00119 Hyp. pr. (-1) / RHE_CH00120 put. ABC transp. Permease (1)	4, 5	Livny et al.: sRNA overlaps prediction (Candidate_39_NC_007761, RNA according to QRNA, Program(s) that identified associated terminator FindTerm and RNAMotif Valverde et al.: a Blasthit of 1.00E-010 against Sm76 (predicted by both sRNAPredictHT and Global Scoring method, experimentally verified by Northern blotting and microarray, increased expression by cold, basic and oxidative stress)
ReC06	26056.7	28044.2	116317	15603.7	9376.23		yes		~163941	~163840	101	-1	yes	110bp, flanking genes are not expressed	RHE_CH00150 MarR Transcr. Reg. (-1) / RHE_CH00151 polA (1)	1, 2, 4, 5, 6	Weinberg et al.: sRNA in UTR of CDD10617 PolA DNA polymerase I - 3'-5' exonuclease and polymerase domains, the average score of a sequence in the CMfinder is 91, 58.3% downstream operons (the percentage of motif representatives that are in cis-regulatory configuration to their downstream gene), 7 organisms (the number of of distinct species in which representatives are found); del Val et al.: a B…
ReC08	2829.03	2452.32	7949.96	1275.74	1328.84		yes		351245	~351111	134	-1	yes	166bp, flanking genes are not expressed	RHE_CH00340 GntR fam. Transcr. Reg. (-1) / RHE_CH00341 put. Glutamine amidotransferase pr. (1)	4, 5, 6	Livny et al.: sRNA overlaps prediction (Candidate_113_NC_007761, COD according to QRNA, Program(s) that identified associated terminator FindTerm and RNAMotif Valverde et al.: a Blasthit of 1.00E-020 against Sm64 (predicted by Global Scoring method, detected by Northern blotting during exponential and stationary phase, membrane, heat, acid, oxidative stress and phosphate starvation); Ulve et al.:…
ReC11	1166.67	1210.29	1468.22	21819.8	1480.57		yes		462551	462688	137	1	yes	106bp, flanking genes are not expressed	RHE_CH00449 oxidoreductase pr. (-1) / RHE_CH00450 Hyp. pr. (-1)	2, 4, 5	del Val et al.: a Blasthit of 4.00E-007 against C14 (a putative sRNA, highly expressed in nodules of S. meliloti); Livny et al.: sRNA overlaps prediction (Candidate_154_NC00776, RNA according to QRNA with sigma70-promotor, paralogous to Candidate_69_NC_007761 also expressed and Blasthit of 4.00E-014 against Sm7', Program(s) that identified associated terminator TransTerm, FindTerm and RNAMotif, E…
ReC25	57103.4	61894.8	140630	46070.5	35169.7		yes		~1703230	~1703328	98	1	yes	189bp, flanking genes are not expressed	RHE_CH01622 Hyp. pr. (1) / RHE_CH01623 proS (1)	1, 2, 5, 6	Weinberg et al.: sRNA in UTR of CDD10316 ProS Prolyl-tRNA synthetase, the average score of a sequence in the CMfinder is 105, 50.0% downstream operons (the percentage of motif representatives that are in cis-regulatory configuration to their downstream gene), 5 organisms (the number of distinct species in which representatives are found); del Val et al.: a Blasthit of 9.00E-023 against C9 (putati…
ReC26	8277.3	3659.91	5671.41	10228.8	2930.9		yes		1718301	~1718399	98	1	yes	187bp, closest gene is expressed	RHE_CH01633 pleD (1) / RHE_CH01634 rpmG 50S L33 (-1)	2, 6	del Val et al.: a Blasthit of 4.00E-025 against C10 ( matches to predicted ORF according to del Val et al); Ulve et al.: a Blasthit of 2.00E-024 against sra33 (sra33 new sRNA antisense function)
ReC51	4175.86	3521.69	1819.91	3792.12	4239.36	ilvIH		yes	2903653	2903354	299	-1	yes	Overlapping 5' ~71bp, sRNA expression level is higher then downstream gene	RHE_CH002790 ilvI (-1) / RHE_CH002791 Hyp. pr. (1)	1, 5	Weinberg et al.: sRNA in UTR of CDD10314 IlvH Acetolactate synthase, small (regulatory) subunit, the average score of a sequence in the CMfinder is 174, 100.0% downstream operons (the percentage of motif representatives that are in cis-regulatory configuration to their downstream gene), 6 organisms (the number of distinct species in which representatives are found); Valverde et al.: a Blasthit of…
ReC58	1243.2	1265.22	1840.1	1306.88	648.171	suhB	yes		3117656	~3117728	72	1	yes	90bp, closest gene is expressed	RHE_CH02976 LysR regulator (1) / RHE_CH02977 ArsR transcript. Reg. (-1)	2, 4, 5, 6	Rfam: suhB, a putative non-coding RNA found multiple times in the A. tumefaciens and related alpha-proteobacteria; del Val et al.: a Blasthit of 6.00E-019 against C16 and 5.00E-006 against C15 (putative sRNAs, same IGR in R. etli as well as S. meliloti, C15 is the only sRNA that is highly expressed stationary TY cultures in contrast to C16 that is highly expressed in log TY cultures, log MM cultu…
ReC59	1013.22	936.2	2883.66	1108.78	702.9	suhB	yes		3117878	~3117950	72	1	yes	169bp, closest gene is expressed	RHE_CH02976 LysR regulator (1) / RHE_CH02977 ArsR transcript. Reg. (-1)	2, 4, 5, 6	Rfam: suhB, a putative non-coding RNA found multiple times in the A. tumefaciens and related alpha-proteobacteria; del Val et al.: a Blasthit of 9.00E-012 against C16 and 2.00E-008 against C15 (putative sRNAs, same IGR in R. etli as well as S. meliloti, C15 is the only sRNA that is highly expressed stationary TY cultures in contrast to C16 that is highly expressed in log TY cultures, log MM cultu…
ReC69	2562.05	2373.78	773.935	3741.83	1641.86	serC leader		yes	3640021	~3639813	208	-1	yes	Overlapping 5' ~171bp, gene is not expressed	RHE_CH03455 serC (-1) / RHE_CH03456 heat resistant agglutinin 1 (-1)	1	Rfam/RibEx: serC leader RF00517 (RLE0140), the most significant COG associated with this RLE0140 is COG1932 and this corresponds to the COG of the closest gene; Weinberg et al.: sRNA in UTR of CDD11640 SerC Phosphoserine aminotransferase, the average score of a sequence in the CMfinder is 295, 100.0% downstream operons (the percentage of motif representatives that are in cis-regulatory configurat…
ReC71	2473.96	957.93	1006.13	1045.21	422.786		yes		3692872	3692944	72	1	yes	103bp, flanking genes are expressed	RHE_CH03504 Hyp. pr. (1) / RHE_CH03505 Hyp. pr. (1)	4, 5	Livny et al.: sRNA overlaps prediction (Candidate_118_NC_007761, no RNA or COD according to QRNA, Program(s) that identified associated terminator FindTerm, RNAMotif and TransTerm); Valverde et al.: a Blasthit of 8.00E-017 against Sm84 (predicted by both RNAPredictHT and Global Scoring, experimentally verified, increased expression detected by microarray during acid, basic, cold, heat, oxidative …
ReD01	1206.01	1281.95	4424.56	1324.19	2094.16			yes	172896	172775	121	-1	yes	44bp, flanking genes are not expressed	RHE_PD00155 put. Excisonase (-1) / RHE_PD00156 Hyp. pr. (-1)	2, 4,5	del Val et al.: a Blasthit of 3.00E-007 and 3.00E-008 against resp. C15 and C16; Livny et al.: sRNA overlaps prediction (Candidate_4_NC_004041, homology to C15 and C16); Valverde et al.: a Blasthit of 5.00E-006 against SmA4b (SmA4b share sequence similarity with both chromosomally-encoded candidates C15 and C16, is flanked in S. meliloti by transposable elements suggesting horizontal transfer, in…
Novel small non-coding RNAs
ReC01	51913.7	56119.5	40630	70266.1	72116.2			yes	62231	62531	300	1	no	59bp, closest gene (16S rRNA) is expressed	RHE_CH00058 ocdch1 ornithine cylcodeaminase (-1) / RHE_CH00059 16S rRNA (-1) RHE_CH00060 tRNA-ILE1 (1)	4	Livny et al.: sRNA overlaps prediction (Candidate_159_NC_007761, no RNA or COD according to QRNA, paralogous to Candidate_129/116_NC_007761, no terminator found)
ReC02	48880.5	55644.4	22074.5	56139.4	59546.4			yes	64685	65062	377	1	yes	137bp, flanking genes are expressed	RHE_CH00061 tRNA-ALA1 (-1) / RHE_CH00062 23S rRNA(1) RHE_CH00063 5S rRNA (1)	4	Livny et al.: sRNA overlaps prediction (Candidate_1_NC_007761, RNA according to QRNA, paralogous to Candidate_4/6_NC_007761, Program(s) that identified associated terminator RNAMotif)
ReC05	2856.02	2769.9	11054.5	8112.44	1723.67		yes		157986	158058	72	1	yes	87bp, closest gene is expressed	RHE_CH00146 penicilin bindig pr (-1) / RHE_CH00147 7 Hyp. pr. (-1)	4	Livny et al.: sRNA overlaps prediction (Candidate_48_NC_007761, RNA according to QRNA, Program(s) that identified associated terminator FindTerm)
ReC07	16900.7	9889.37	1476.74	5568.56	3340.51			yes	272510	272698*	188	1	yes	sRNA expression level is higher then downstream gene	RHE_CH00260 infC IF-3 (1) / RHE_CH00261 rpml L35 (1)	1, 4	Weinberg et al.: sRNA in UTR of CDD1014 Ribosomal_L20 Ribosomal protein L20, the average score of a sequence in the CMfinder is 220, 45.5% downstream operons (the percentage of motif representatives that are in cis-regulatory configuration to their downstream gene), 7 organisms (the number of distinct species in which representatives are found); Livny et al.: sRNA overlaps prediction (Candidate_8…
ReC09	2117.32	1213.08	2021.85	1180.22	1051.53			yes	355550	355635	85	1	yes	Overlapping 3' ~6bp, gene is not expressed	RHE_CH00334 LysR transcr. Reg (1) / RHE_CH00345 put. Transp. Permease (1)	1	Weinberg et al.: several significant Blasthits against sequences belonging to motif alignments but no association to the respective CDD's
ReC10	24483.6	14997.5	2621.69	44516.4	18759.4			yes	452112	452011	101	-1	yes	Overlapping 5' ~11bp, sRNA expression level is higher then downstream gene	RHE_CH00439 rpmH (-1) / RHE_CH00440 mcpT (1)	4	Livny et al.: sRNA overlaps prediction (Candidate_152_NC00761, conserved synteny with known riboswitch cobalamin1 NC002516, Program(s) that identified associated terminator Findterm)
ReC12	13488.3	10571.7	9285.53	5279.94	5274.82	RLE0352		yes	534415	534239	176	-1	yes	Overlapping 5' ~49bp, flanking gene are not expressed	RHE_CH00515 Hyp. pr. (-1) / RHE_CH00516 argD (1)	4	RibEx: 2 RLE0352, the most significant COG associated with this RLE is COG5352 and this corresponds to the COG of the closest gene; Livny et al.: sRNA overlaps prediction (Candidate_157_NC_007761, no terminator found)
ReC13	990.046	1053.97	3498.19	1299.19	1689.57	RLE0010		yes	550254	550327	73	1	yes	Overlapping 3' ~1bp, flanking genes are not expressed	RHE_CH00531 Hyp. pr. (1) / RHE_CH00532 mcpAch (-1)	1, 5	RibEx: 1 RLE0010, the most significant COG associated with this RLE is COG2852 however this does not correspond to the COG of the closest gene; Weinberg et al.: several significant Blasthits against sequences belonging to motif alignments but no association to the respective CDD's; Valverde et al.: a Blasthit of 7.00E-014 against Sm178 (predicted by Global Scoring method)
ReC14	46681.9	49513.2	102672	36863.6	25450.6		yes		~747879	747991	112	1	yes	50bp, flanking genes are not expressed	RHE_CH00719 acsA1 (1) / RHE_CH00720 put. Two-component sensor histidine kinase pr (-1)	4	Livny et al.: sRNA overlaps prediction (Candidate_164_NC_007761, no RNA or COD according to QRNA, Program(s) that identified associated terminator FindTerm, RNAMotif and TransTerm)
ReC15	1851.52	2098.98	2456.07	4933.5	5771.88			yes	853830	853601	229	-1	yes	Overlapping 5' ~86bp, gene is not expressed	RHE_CH00814 Hyp. pr. (-1) / RHE_CH00815 tag (1)	4	Livny et al.: sRNA overlaps prediction (Candidate_168_NC_007761, no RNA or COD according to QRNA, Program(s) that identified associated terminator FindTerm)
ReC16	1324.6	1787.24	2955.41	3932.06	4813.1			yes	1185802	1186210	408	1	yes	Overlapping 5' ~174bp, sRNA expression level is higher then downstream gene	RHE_CH01132 cysH (-1) / RHE_CH01133 put. Transcr. Reg. (1)	4	Livny et al.: sRNA overlaps prediction (Candidate_35_NC_007761, RNA according to QRNA, Program(s) that identified associated terminator Findterm, E.coi sig70_3 bindingsite)
ReC17	5419.99	4333.33	7792.64	1973.03	1334.12		yes		~1240927	1240841	86	-1	yes	167bp, flanking genes are not expressed	RHE_CH01187 tlyC (-1) / RHE_CH01188 Hyp. pr. (-1)	4	Livny et al.: sRNA overlaps prediction (Candidate_36_NC_007761, RNA according to QRNA, Program(s) that identified associated terminator FindTerm)
ReC18	3715.69	2825.8	1326.74	2348.58	1138.87			yes	1269587	1269375	212	-1	yes	Overlapping 5' ~57bp, gene is not expressed	RHE_CH01217 acetyltransferase pr. (-1) / RHE_CH01218 Hyp. pr. (1)	4	Livny et al.: sRNA overlaps prediction (Candidate_11_NC_007761, RNA according to QRNA, Program(s) that identified associated terminator RNAMotif)
ReC19	23184.8	17299.9	17572	51310.1	33282			yes	1301576	1301853*	277	1	yes	sRNA expression level is higher then downstream gene	RHE_CH01248 Hyp. pr. (-1) / RHE_CH01249 rosR (1)	4	Livny et al.: sRNA overlaps prediction (Candidate_10_NC_007761, RNA according to QRNA, Program(s) that identified associated terminator RNAMotif)
ReC20	2428.74	1610.46	1353.44	868.1	823.659		yes		1303324	1303422	98	-1	yes	56bp, flanking genes no expressed	RHE_CH01250 Hyp. pr. (-1) / RHE_CH01251 Hyp. pr. (-1)	4	Livny et al.: sRNA overlaps prediction (Candidate_18_NC_007761, no RNA or COD according to QRNA, Program(s) that identified associated terminator RNAMotif)
ReC21	8054.85	8751.18	11683.1	5800.74	10416.2			yes	~1303983	1303896	87	-1	yes	Overlapping 5' ~70bp, gene is not expressed	RHE_CH01251 Hyp. pr. (-1) / RHE_CH01252 two-component sensor histidine kinase pr. (1)	4	Livny et al.: sRNA prediciton ( Candidate_37_NC_007761 and Candidate_38_NC_007761, no RNA or COD according to QRNA,no terminator found)
ReC22	4600.02	3724.52	2323.56	2889.18	2282.11			yes	~1456209	1456132	77	-1	yes	Overlapping 5' ~46bp, gene is not expressed	RHE_CH01380 murein transglycosylase pr (-1) / dapAch2 (1)	4	Livny et al.: sRNA overlaps prediction (Candidate_43_NC_007761, Program(s) that identified associated terminator FindTerm)
ReC23	9530.91	4972.49	879.468	1129.11	572.608			yes	1497217	1497101	116	-1	yes	51bp, flanking genes are not expressed	RHE_CH01425 cysS (-1) / RHE_CH01426 glycosyl hydrolase (1)	1, 4, 5	Weinberg et al.: sRNA in UTR of CDD10090 CysS Cysteinyl-tRNA synthetase, the average score of a sequence in the CMfinder is 149, 63.6% downstream operons (the percentage of motif representatives that are in cis-regulatory configuration to their downstream gene), 7 organisms (the number of distinct species in which representatives are found); Livny et al.: sRNA overlaps prediction (Candidate_46_NC…
ReC24	25264.6	12581.7	8142.29	3346.49	3291.22			yes	~1674219	1674294*	75	1	yes	sRNA expression level is equal to the downstream gene	RHE_CH01589 Lon ATP-dependent protease LA Pr (1) / RHE_CH01590 hrm nucleoid DNA-binding pr (1)	4	Livny et al.: sRNA overlaps prediction (Candidate_54_NC_007761, RNA according to QRNA, Program(s) that identified associated terminator FindTerm and RNAMotif)
ReC27	8442.1	5515.62	1197.64	1580.52	1215.53	RLE0014		yes	1740395	1740562	167	1	yes	7bp, flanking genes are not expressed	RHE_CH01647 mrcA (1) / RHE_CH01648 prfB (1)	1, 5	RibEx: 2 RLE0014, the most significant COG associated with this RLE is COG1186 and this corresponds to the COG of the closest gene; Weinberg et al.: sRNA in UTR of CDD10904 PrfB Protein chain release factor B, the average score of a sequence in the CMfinder is 363, 100.0% downstream operons (the percentage of motif representatives that are in cis-regulatory configuration to their downstream gene)…
ReC28	14853.8	14083	8064.65	8029.51	3385.03			yes	1750508	1750576*	68	1	yes	sRNA expression level is equal to the downstream gene	RHE_CH01660 tRNA_TRP (1) / RHE_CH016601(62) secE (nusG) (1)	1, 5	Weinberg et al.: sRNA in UTR of CDD10125 NusG Transcription antiterminator, the average score of a sequence in the CMfinder is 259, 58.3% downstream operons (the percentage of motif representatives that are in cis-regulatory configuration to their downstream gene), 5 organisms (the number of distinct species in which representatives are found); Valverde et al.: a Blasthit of 8.00E-012 against Sm8…
ReC29	5225.51	5491.15	1233.13	5256.15	2733.02			yes	1752709	~1752906	197	1	yes	64bp, sRNA expression level is equal to the downstream gene	RHE_CH01664 rplA L1 (1) / RHE_CH01665 rplJ L10(1)	1, 5	Weinberg et al.: sRNA in UTR of CDD10119 RplJ Ribosomal protein L10, the average score of a sequence in the CMfinder is 424, 100.0% downstream operons (the percentage of motif representatives that are in cis-regulatory configuration to their downstream gene), 14 organisms (the number of distinct species in which representatives are found); Valverde et al.: a Blasthit of 3.00E-019 against Sm179 (p…
ReC30	19487.7	12875.2	3373.95	9119.18	6160.98			yes	1754023	1754187*	164	1	yes	sRNA expression level is equal to the downstream gene	RHE_CH01666 rplL L10 (1) / RHE_CH01667 rpoB (1)	1, 5	Weinberg et al.: sRNA in UTR of CDD9960 RpoB DNA-directed RNA polymerase, beta subunit/140 kD subunit, the average score of a sequence in the CMfinder is 60, 100.0% downstream operons (the percentage of motif representatives that are in cis-regulatory configuration to their downstream gene), 12 organisms (the number of distinct species in which representatives are found); Valverde et al.: a Blast…
ReC31	21678.5	20249.2	1791.55	11609.2	7083.65			yes	1763345	1763615*	270	1	yes	sRNA expression level is higher then downstream gene	RHE_CH01669 Hyp. pr. (-1) / RHE_CH01670 rpsL S12 (1) RHE_CH01671 rpsG S7	1, 4	Weinberg et al.: sRNA in UTR of CDD9924 RpsG Ribosomal protein S7, the average score of a sequence in the CMfinder is 191, 100.0% downstream operons (the percentage of motif representatives that are in cis-regulatory configuration to their downstream gene), 6 organisms (the number of distinct species in which representatives are found); Livny et al.: sRNA overlaps with prediction (Candidate_54_NC…
ReC32	7820.25	8600.09	3352.02	11719.9	10657.1			yes	1778114	1778212	98	1	yes	Overlapping 5' ~50bp, gene is not expressed	RHE_CH01694 rplO 50S ribosomal pr L15 (1) / RHE_CH01695 secY (1)	4	Livny et al.: sRNA overlaps prediction (Candidate_61_NC_007761, no terminator found)
ReC33	10333.4	8900.19	2048.72	28354.2	14066.3	RLE0199		yes	1780821	1780874*	53	1	yes	sRNA expression level is equal to the downstream gene	RHE_CH01697 rpsM S13 (1) / RHE_CH01698 rpsK S11 (1)	1	RibEx: 2 RLE0199, the most significant COG associated with this RLE is COG0100 and this corresponds to the COG of the closest gene; Weinberg et al.: sRNA in UTR of CDD9975 RpsK Ribosomal protein S11, the average score of a sequence in the CMfinder is 303, 76.9% downstream operons (the percentage of motif representatives that are in cis-regulatory configuration to their downstream gene), 7 organis…
ReC34	6780.74	6226.9	2620.07	26392.5	18271.3			yes	1781308	1781458	150	1	yes	Overlapping 5' ~97bp, sRNA expression level is higher then downstream gene	RHE_CH01698 rpsK S11 (1) / RHE_CH01699 rpoA (1)	1	Weinberg et al.: sRNA in UTR of CDD10077 RpoA DNA-directed RNA polymerase, alpha subunit / 40 kD subunit, the average score of a sequence in the CMfinder is 55, 100.0% downstream operons (the percentage of motif representatives that are in cis-regulatory configuration to their downstream gene), 14 organisms (the number of distinct species in which representatives are found)
ReC35	23165.1	30315.9	3275.91	6256.93	6773.26			yes	~1839268	1839025	243	-1	yes	33bp, sRNA expression level is higher then downstream gene	RHE_CH01753 nrd (-1) / RHE_CH01754 gpt (-1)	4	Livny et al.: sRNA overlaps prediction (Candidate_62_NC_007761, no RNA or COD according to QRNA, Program(s) that identified associated terminator FindTerm)
ReC36	1470.1	1068.47	1660.88	1493.77	752.434		yes		1889656	1889741	85	1	yes	63bp, closest gene is not expressed	RHE_CH01802 Hyp. pr. (1) / RHE_CH01803 Hyp. pr. (1)	4	Livny et al.: sRNA overlaps prediction (Candidate_64_NC_007761, No RNA or COD according to QRNA, Program(s) that identified associated terminator FindTerm and RNAMotif)
ReC37	1477.69	1860.79	3153.02	1441.28	1017.61		yes		1892474	1892637	163	1	yes	157bp, flanking genes are not expressed	RHE_CH01808 tRNA-Cys (1) / RHE_CH01809 pcm1 (1)	4	Livny et al.: sRNA overlaps prediction (Candidate_65_NC_007761, No RNA or COD according to QRNA, Program(s) that identified associated terminator FindTerm)
ReC38	1991.43	1975.8	1790.51	17045	3752.14			yes	1925590	1925862	272	1	yes	Overlapping 5' ~163bp, gene is not expressed	RHE_CH01837 Hyp. pr. (-1) / RHE_CH01838 Hyp. pr. (1)	4	Livny et al.: sRNA overlaps prediction (Candidate_68_NC_007761, RNA according to QRNA, Program(s) that identified associated terminator FindTerm and RNAMotif)
ReC39	2853.15	2038.05	1243.99	1090.07	595.062		yes		1926538	1926294	244	1	yes	107bp, flanking genes are not expressed	RHE_CH01838 Hyp. pr. (1) / RHE_CH01839 Hyp. pr. (1)	4, 5	Livny et al.: sRNA overlaps prediction (Candidate_69_NC_007761, RNA according to QRNA, paralogous to Candidate_154_NC_007761 also expressed, Program(s) that identified associated terminator FindTerm and RNAMotif); Valverde et al.: a Blastshit of 4.00E-014 against Sm7' (predicted by Global Scoring method)
ReC40	14682.4	13908.8	2019.45	13342.2	9340.22			yes	1928671	1929231	560	1	yes	Overlapping 5' ~444bp, sRNA expression level is higher then downstream gene	RHE_CH01841 tRNA-Leu (1) / RHE_CH01842 tig (1)	4	Livny et al.: sRNA overlaps prediction (Candidate_70_NC_007761, no RNA or COD according to QRNA, Program(s) that identified associated terminator FindTerm)
ReC41	17057.4	17285.8	2432.28	20554.4	11865.7	RLE0300		yes	~1994801	1994933	132	1	yes	Overlapping 5' ~86bp, sRNA expression level is higher then downstream gene	RHE_CH01912 Hyp. pr. (1) / RHE_CH01913 rpsB S2 (1)	1, 5	Ribex: 1 RLE0300 and 2 RLE0258, the most significant COG associated with this RLE is COG0188 and COG1841 however this does not correspond to the COG of the closest gene; Weinberg et al.: sRNA in UTR of CDD4174 Ribosomal_S2 Ribosomal protein S2, the average score of a sequence in the CMfinder is 433, 100.0% downstream operons (the percentage of motif representatives that are in cis-regulatory conf…
ReC42	3681.68	3310.69	4381.59	1399.89	1552.57			yes	2012775	2012638	137	-1	yes	Overlapping 5' ~19bp, gene is not expressed	RHE_CH01928 lexA (-1) / RHE_CH01929 Hyp. pr. (1)	1, 5	Weinberg et al.: sRNA in UTR of CDD11682 LexA SOS-response transcriptional repressors (RecA-mediated autopeptidases), the average score of a sequence in the CMfinder is 160, 77.8% downstream operons (the percentage of motif representatives that are in cis-regulatory configuration to their downstream gene), 6 organisms (the number of distinct species in which representatives are found); Valverde e…
ReC43	2375.92	3013.05	39338.9	4976.99	1918.01		yes		2274528	~2274708	180	1	yes	140bp, closest gene is not expressed	RHE_CH02169 put. Transglutaminase-like pr. (-1) / RHE_CH02170 Hyp. pr. (-1)	4	Livny et al.: sRNA overlaps prediction (Candidate_74_NC_007761, RNA according to QRNA, Program(s) that identified associated terminator FindTerm and RNAMotif)
ReC45	4364.46	3108.25	1026.09	1456.3	985.694			yes	2410053	2409791*	262	-1	yes	sRNA expression level is equal to the downstream gene	RHE_CH02312 rpsD S4 (-1) / RHE_CH02313 Hyp. pr. (-1)	1, 4, 5	Weinberg et al.: sRNA in UTR of CDD10393 RpsD Ribosomal protein S4 and related proteins, the average score of a sequence in the CMfinder is 373, 100.0% downstream operons (the percentage of motif representatives that are in cis-regulatory configuration to their downstream gene), 11 organisms (the number of distinct species in which representatives are found); Livny et al.: sRNA overlaps predictio…
ReC46	2756.75	1470.59	3365.2	1335.85	798.806		yes		~2438461	2438533	72	1	yes	92bp, flanking genes are not expressed	RHE_CH02337 Hyp. pr. (1) / RHE_CH02338 fdx (-1)	4	Livny et al.: sRNA overlaps prediction (Candidate_76_NC_007761, no RNA or COD according to QRNA, Program(s) that identified associated terminator FindTerm and TransTerm)
ReC47	4539.38	1503.55	913.398	1483.9	1630.12			yes	2475959	~2476058	99	1	yes	73bp, flanking genes are not expressed	RHE_CH02368 nitroreductase pr. (-1) / RHE_CH02369 aroG (1)	4	Livny et al.: sRNA overlaps prediction (Candidate_78_NC_007761, RNA according to QRNA, possible riboswitch, conserved synteny to known ncRNA P15 NC_002516|3'(0), P15 is conserved across several Pseudomonas species and is consistently located upstream of a 3-deoxy-7-phosphoheptulonate synthase gene, Program(s) that identified associated terminator FindTerm and RNAMotif)
ReC48	7096.06	4192.26	2417.02	1784.97	1296.51		yes		2549170	2548918	252	-1	yes	82bp, flanking genes are expressed	RHE_CH02437 ropAch2 (-1) / RHE_CH02438 AsnC fam transcr. Reg. (-1)	4	Livny et al.: sRNA overlaps prediction (Candidate_81_NC_007761, RNA according to QRNA, Program(s) that identified associated terminator FindTerm and TransTerm)
ReC49	1552.85	1424.49	1712.24	67873.3	18266.5		yes		2562531	~2562670	139	1	yes	214bp, flanking genes are not expressed	RHE_CH02452 hndl (-1) / RHE_CH02453 xynA (-1)	4	Livny et al.: sRNA overlaps prediction (Candidate_82_NC_007761, no RNA or COD according to QRNA, Program(s) that identified associated terminator FindTerm and RNAMotif)
ReC53	9891.26	9526.35	2679.51	5083.95	5029.29			yes	2962244	2962494	250	1	yes	Overlapping 5' ~172bp, gene is not expressed	RHE_CH02838 Hyp. pr. (-1) / RHE_CH02839 lpxC (-1)	4	Livny et al.: sRNA overlaps prediction (Candidate_99_NC_007761, no RNA or COD according to QRNA, Program(s) that identified associated terminator FindTerm and RNAMotif)
ReC54	3914.48	3600.23	1253.19	4930.74	3950.02	RLE0189		yes	2963732	2963447	285	-1	yes	Overlapping 5' ~194bp, gene is not expressed	RHE_CH02839 lpxC (-1) / RHE_CH02840 ftsZ2 (-1)	4	RibEx: 1 RLE0189, the most significant COG associated with this RLE is COG1539 however this does not correspond to the COG of the closest gene; Livny et al.: sRNA overlaps prediction (Candidate_100_NC_007761, no RNA or COD according to QRNA, Program(s) that identified associated terminator FindTerm)
ReC56	52846	53780.5	115858	61185.6	52371.5		yes		3000281	3000484	203	1	yes	28bp, flanking genes are not expressed	RHE_CH02870 put. Permease pr. (1) / RHE_CH02871 metF (-1)	4	Livny et al.: sRNA overlaps prediction (Candidate_101_NC_007761, no RNA or COD according to QRNA, 2 sigma70-promotors predicted, Program(s) that identified associated terminator FindTerm, RNAMotif and TransTerm)
ReC57	1872.34	2291.62	1698.13	1442.22	2200.71			yes	3002482	3002384	98	-1	no	Overlapping 5' ~60bp, gene is not expressed	RHE_CH02871 metF RHE_CH02872 ArsR reg. (-1) / RHE_CH02873 put. ABC transporter (-1)	1	Weinberg et al.: sRNA in UTR of operon with gene CDD28024 MTHFR Methylenetetrahydrofolate reductase (MTHFR), the average score of a sequence in the CMfinder is 182, 77.8% downstream operons (the percentage of motif representatives that are in cis-regulatory configuration to their downstream gene), 6 organisms (the number of distinct species in which representatives are found)
ReC60	7405.56	8220.36	9250.84	3200.47	7111.66			yes	3157275	3157045	230	-1	yes	49bp, sRNA expression level is higher then downstream gene	RHE_CH03016 Hyp. pr. COG5465 (-1) / RHE_CH03017 Hyp. Pr. (-1)	1, 5	Weinberg et al.: sRNA in UTR of CDD14549 COG5465 Uncharacterized conserved protein, the average score of a sequence in the CMfinder is 174, 82.6% downstream operons (the percentage of motif representatives that are in cis-regulatory configuration to their downstream gene), 6 organisms (the number of distinct species in which representatives are found); Valverde et al.: a Blasthit of 1.00E-009 aga…
ReC61	6797.15	6393.37	4510.88	1442.86	916.257			yes	3217607	3217424*	183	-1	yes	sRNA expression level is equal to the downstream gene	RHE_CH03075 trpE (-1) / RHE_CH03076 outer membrane iron receptor pr (-1)	1, 4, 5	Weinberg et al.: sRNA in UTR of CDD10383 PabA Anthranilate / para-aminobenzoate synthases component II, the average score of a sequence in the CMfinder is 436, 30.0% downstream operons (the percentage of motif representatives that are in cis-regulatory configuration to their downstream gene), 7 organisms ((the number of distinct species in which representatives are found); Livny et al.: sRNA over…
ReC62	18303.1	13067.1	8191.41	5413.09	2510.56			yes	3234291	3234477	186	1	yes	Overlapping 3' ~72bp, sRNA expression level is higher then upstream gene	RHE_CH03089 nolRch ArsR fam transcr. Reg. (1) / RHE_CH03090 beta amino acid-pyruvate transaminase (1)	4	Livny et al.: sRNA overlaps prediction (Candidate_26_NC_007761, RNA according to QRNA, Program(s) that identified associated terminator TransTerm)
ReC63	11222.5	8932.46	2328.48	11497.9	4209.38			yes	3324580	3324405*	175	-1	yes	sRNA expression level is equal to the downstream gene	RHE_CH03165 chvE xylose ABC transporter, substrate-binding pr. (-1) / RHE_CH03166 gbpR (1)	4	Livny et al.: sRNA overlaps prediction (Candidate_110_NC_007761, no RNA or COD according to QRNA, Program(s) that identified associated terminator FindTerm)
ReC64	40718.6	46209.7	140002	32869.8	21561.4		yes		3439186	3439101	85	-1	yes	88bp, flanking genes are not expressed	RHE_CH03276 (1) / RHE_CH03277 put. Oxidoreductase (1)	4	Livny et al.: sRNA overlaps prediction (Candidate_112_NC_007761, RNA according to QRNA, Program(s) that identified associated terminator FindTerm and RNAMotif)
ReC65	2190.98	3235.57	9076.53	2572.52	3987.69			yes	3543256	3542954	302	-1	yes	Overlapping 5' ~78bp, gene is not expressed	RHE_CH03372 ugpBch2 sn-glycerol 3-phosphate ABC transporter, substrate binding pr (-1) / RHE_CH03373 probable trancriptional regulator pr ROK family (-1)	4	Livny et al.: sRNA overlaps prediction (Candidate_114_NC_007761, no RNA or COD according to QRNA, Program(s) that identified associated terminator FindTerm)
ReC66	45730.8	50945.9	14810.4	50459	42344.5			yes	3575766	~3575336	~430	-1	yes	112bp, flanking genes are expressed	RHE_CH03399 5S rRNA (-1) RHE_CH03400 23S rRNA (-1) / RHE_CH03401 tRNA_ALA3 (-1)	4	Livny et al.: sRNA overlaps prediction (Candidate_6_NC_007761, RNA according to QRNA, paralogous to Candidate_1/4_NC_007761, Program(s) that identified associated terminator RNAMotif)
ReC67	54453.7	58185	44615.8	60926	73151.5			yes	3578182	3578071	111	-1	no	235bp, closest gene (16S rRNA) is expressed	RHE_CH03750 tRNA-ILE3 (-1) RHE_CH03751 16S rRNA (-1) / RHE_CH03752 M24/M37 fam peptidase (1)	4	Livny et al.: sRNA overlaps prediction (Candidate_129_NC_007761, no RNA or COD according to QRNA, paralogous are Candidate_159/116_NC_007761, no terminator found)
ReC68	12026	11435.5	7926.88	7287.45	5718.91			yes	3619850	3619734*	116	-1	yes	sRNA expression level is equal to the downstream gene	RHE_CH03438 Hyp. pr. (-1) / RHE_CH003439 Put. Phosphoglycerate mutase (1)	1	Weinberg et al.: several significant Blasthits against sequences belonging to motif alignments but no association with the respective CDD's
ReC72	8520.21	5029.69	1095.64	2382.21	1555.62			yes	3694246	3694036*	210	-1	yes	sRNA expression level is equal to the downstream gene	RHE_CH03506 rpmE L31 (-1) / RHE_CH003507 multidrug ABC transporter (1)	1, 4	Weinberg et al.: sRNA in UTR of CDD10129 RpmE Ribosomal protein L31, the average score of a sequence in the CMfinder is 79, 50.0% downstream operons (the percentage of motif representatives that are in cis-regulatory configuration to their downstream gene), 6 organisms (the number of distinct species in which representatives are found); Livny et al.: sRNA overlaps prediction (Candidate_5_NC_00776…
ReC74	44569.1	50703.4	15853.2	47626.4	47946.8			yes	3972727	3972297	~430	-1	yes	112bp, flanking genes are expressed	RHE_CH03747 5S rRNA (-1) RHE_CH03748 23S rRNA (-1) / RHE_CH03749 tRNA_ALA3 (-1)	4	Livny et al.: sRNA overlaps prediction (Candidate_4_NC_007761, RNA according to QRNA, paralogous to Candidate_1/6_NC_007761, Program(s) that identified associated terminator RNAMotif)
ReC75	50247.3	56332.2	42824.6	59355.9	64371.1			yes	3975155	3975031	124	-1	no	234bp, closest gene (16S rRNA) is expressed	RHE_CH03750 tRNA-ILE3_GAT (-1) RHE_CH03751 16S rRNA (-1) / RHE_CH03752 M24/M37 family peptidase (1)	4	Livny et al.: sRNA overlaps prediction (Candidate_116_NC_007761, no RNA or COD according to QRNA, paralogous to Candidate_159/129_NC_007761, no Terminator found)
ReC76	3193.53	4493.33	10394.2	3511.73	2945.67			yes	3980264	3980000	264	-1	yes	Overlapping 5' ~128bp, gene is not expressed	RHE_CH03753 clpB ATP-dependent Clp protease, ATP-binding subunit protein (-1) / RHE_CH03754 Hyp. pr. (-1)	4	Livny et al.: sRNA overlaps prediction (Candidate_132_NC_007761 and Candidate_130_NC_007761, conserved synteny with knowns sRNA of NC_000913: ryfD novel sRNA function unknown, Program(s) that identified associated terminator FindTerm and RNAMotif)
ReC77	4811.61	3368.5	3295.47	3427.68	4009.26			yes	4019046	4019148	102	1	no	Overlapping 5' ~58bp, gene is not expressed	RHE_CH03793 etfAch (1) / RHE_CH03794 hbdA (1)	4	Livny et al.: sRNA overlaps prediction (Candidate_32_NC_007761, RNA according to QRNA, Program(s) that identified associated terminator TransTerm)
ReC79	5677.54	5439.22	1435.81	4332.69	2086.5			yes	4175079	~4174740	339	-1	yes	overlapping 5' ~30bp, sRNA expression level is higher then downstream gene	RHE_CH03944 acnA (-1) / RHE_CH03945 ccm (1)	1, 5	Weinberg et al.: sRNA in UTR of CDD10747 AcnA Aconitase A, the average score of a sequence in the CMfinder is 134, 100.0% downstream operons (the percentage of motif representatives that are in cis-regulatory configuration to their downstream gene), 3 organisms (the number of distinct species in which representatives are found); Valverde et al.: a Blasthit of 1.00E-020 against Sm271 (predicted by…
ReA01	16571.2	11817.6	4120.13	2048.74	1247.07		yes		135941	136052	111	1	yes	Overlapping 3' ~106bp, gene is not expressed	RHE_PA00125 put. Insertion seq. Transposase (1) / RHE_PA00126 put. Insertion seq. Transposase (-1)	1	Weinberg et al.: a Blasthit of 1.0e-072 against a sequence of the symbiotic plasmid belonging to the motif aligment of CDD11198 but no association with the respective CDD
ReD02	1721.93	1272.02	1531.35	4745.47	2249.98		yes		250632	250953	321	1	yes	206bp, flanking genes are expressed	RHE_PD00234 pseudo gene (-1) / RHE_PD00235 Hyp. pr. (-1)	1	Weinberg et al.: this sequence belongs to the motif alignment of CDD10617
ReD03	4770.41	4446.19	5545.23	2706.58	2711.3		yes		275289	275544	255	1	yes	overlapping 3' ~104bp, pseudo gene is not expressed	RHE_PD00254 pseudo gene (1) / RHE_PD00255 insertion seq. Transposase pr. (-1)	1	Weinberg et al.: this sequence belongs to the motif alignment of CDD11198
ReE01	1302.99	1078.43	11541.4	948.992	587.565	RLE0010		yes	~41875	41994	85	1	yes	23bp, flanking genes are not expressed	RHE_PE00031 put. ABC transporter, permease (1) / RHE_PE00032 Hyp. pr. (1)	4, 5	RibEx: 2 RLE0010, no COG is assigned to RHE_PE00031; Livny et al.: sRNA overlaps prediction (Candidate_1_NC_007765, RNA according to QRNA, Program(s) that identified associated terminator TransTerm); Valverde et al.: a Blasthit of 4.00E-012 against Sm178 (predicted by Global Scoring method)
ReE02	791.964	1194.15	1649.41	1463.36	2697.39			yes	70429	70286	143	-1	yes	Overlapping 5' ~129bp, gene is not expressed	RHE_PE00055 pcaB (-1) / RHE_PE00056 pcaG (-1)	1	Weinberg et al.: several significant Blasthits against sequences belonging to motif alignments but no association with the respective CDD's
ReE03	1048.69	1041.98	1053.21	13105	1627.24		yes		443190	~443066	124	-1	yes	146bp, flankin genes are not expressed	RHE_PE00400 5-keto-4-deoxyuronate isomerase (-1) / RHE_PE00401 Hyp. pr. (-1)	2, 4	del Val et al.: a Blasthit of 3.00E-014 against A6 (matches to predicted ORF according to del Val et al.); Livny et al.: sRNA overlaps prediction (Candidate_5_NC_007765, RNA according to QRNA, Program(s) that identified associated terminator FindTerm, TransTerm and RNAMotif)

## Sheet: legend
(1)	Identifier, Re (Rhizobium etli) + last letter indicates the location; C chromosome, A plasmidA, B plasmidB, C plasmidC, Sy symbiotic plasmid, E plasmidE; all sRNAs are ordened according to location, starting at the chromosome.
(2)	sRNA expression value
	<4000
	4000-10000
	10000-25000
	25000-50000
	>50000
(3)	EE, LE, ST, SY2, SY3 resp. Early Exponential phase, Late Exponential phase, Stationary phase, Bacteroids 2 weeks after inoculation, Bacteroids 3 weeks after inoculation
(4)	ID of the Rfam database or RiBeX webtool (Abreu-Goodger et al. (2005) Nucleic Acid Res., This program can detect 17 known riboswitches or regulatory elements and 341 predicted riboswitch like elements (RLE's))
(5)	If sRNA flanking regions are not covered by probes due to probe synthesis difficulties, start or end positions are marked by a ~ .
	If the expression level of sRNA, that overlaps the leader region, is equal to the downstream gene then the exact transcript length could not be determined. Therefore, the 3' end of the sRNA is set equal to the translation initiation site of the downstream gene, indicated by * .
(6)	Estimated based on BlastN or previous predictions
(7)	Articles that predicted (and verified) similar sRNAs
	1: Weinberg et al. (2007) Nucleic Acids Res., A list of 958 predicted/known structured RNAs, the potential 5' UTR of genes classified in the Conserved Domain Database was used as input for Cmfinder, http://bliss.biology.yale.edu/cmfinder_pipeline_output/AlphaMotifs1.1.html
	2: del Val et al. (2007) Mol. Microbiol., Idetification of differentially expressed sRNAs in S. meliloti using eQRNA/RNAz, conserved sequences adjacent to the 5' start of annotated ORFs were not considered, 8 of 32 sRNAs were experimentally confirmed.
	3: Landt et al. (2008) Mol. Microbiol., Idetification of 27 novel C.cresentus sRNAs by analyzing expression levels using a tiling array and a protocol optimized for detection of sRNAs (including a list of the 300 highest ranking sRNA candidates).
	4: Livny et al. (2008) Plos One, Kingdom-wide prediction of bacterial non-coding RNA, 189 specific predictions for R. etli CFN42
	5: Valverde et al. (2008) BMC Genomics, A first in silico analysis using sRNAPredictHT rendered 18 IGRs with potential sRNAs (14 confirmed by Northern blot and/or microarray analysis), a second in silico analysis using a global scoring mechanism rendered 271 IGRs (Sm1-271) with potential sRNAs (including the first 18 IGRs, 60 were predicted as independent transcriptional units), several stress co…
	6: Ulve et al. (2007) BMC Genomics, An in silico comparitive genomics and micro-array (spotted array, IGR>550bp were amplified as more than one PCR fragment) based profiling, identification of 14 novel non-coding sRNAs
(8)	Matlab (R2008a) blastlocal function was used to perform a blastn-search on a local BLAST database of all intergenic regions greater then or equal to 60 basepairs of R. etli CFN42, E-values are reported
