# Supplementary material for: Genome-wide detection of predicted non-coding RNAs in Rhizobium etli expressed during free-living and host-associated growth using a high-resolution tiling array
Source: BMC Genomics. 2010 Jan 20;11:53. doi: 10.1186/1471-2164-11-53 (PMC2881028; doi:10.1186/1471-2164-11-53)
Supplement: Additional file 4 — Table S2. List of Northern blot probes and 5' RACE primers. [file 1471-2164-11-53-S4.xls]

## Sheet: RT-qPCR Primers
RT-qPCR
sRNA	Forward primer 5'->3'	(bp)	Reverse primer 5'->3'	(bp)	Amplicon length (bp)
ReB01	CGTCCCTACGCCAGTATGAAC	21	AATACGGCTTTGCCTGTTGTG	21	69
ReC11	GCGCTCTTACATCGGATTGAC	21	TGCGCCAGGCTCTTGATC	18	67
ReC27	TGCGAGCCGAAATCGAA	17	CCTCCTCAGCAGGGTGATAGC	21	62
ReC43	ACCATCGGTTCGCTCTATGG	20	GCACGGGCGCGAATAAT	17	53
ReC49	TTCTCGTTACGCCCATTTCC	20	GGTCCTAGCACTTGGTAACTGACA	24	71
ReC62	GGCGACGCTCGAAGACA	17	CATCAGGCTGCGGATCTGT	19	57

## Sheet: Northern Blot probes
Northern blot probes
sRNA	Sequence 5'->3'
ReC12	GCGTTGGTGATGGCAGAATCCCTCACCGTTGTCCCGGAAGCC
ReC14	CGATCAACGTCATGTTTCGTAAGCCCGGAGGCTTCAGGCCGCC
ReC56	ACCGGCCCGTCAGCTCAAATAAAGAGCATGGACAGGACG
ReC64	ATGGTGGGTTGGGGGCGCGCATGTTGGGTCGAT

## Sheet: 5' RACE primers
5' RLM-RACE gene specific outer primer
sRNA	Sequence 5'->3'
ReC14	CGGAGGCTGCCTTCAAATGGGT
ReC56	TTACCGGCCCGTCAGCTCAA
5' RLM-RACE gene specific inner primer
sRNA	Sequence 5'->3'
ReC14	GAGCTCAGTCGATCAACGTCATGT
ReC56	AAGAGCATGGACAGGACGAAAGCA
