# Supplementary material for: Genome-wide detection of predicted non-coding RNAs in Rhizobium etli expressed during free-living and host-associated growth using a high-resolution tiling array
Source: BMC Genomics. 2010 Jan 20;11:53. doi: 10.1186/1471-2164-11-53 (PMC2881028; doi:10.1186/1471-2164-11-53)
Supplement: Additional file 5 — Table S3. Conservation analysis of all identified ncRNAs based on similarity analysis within the α-proteobacteria. [file 1471-2164-11-53-S5.xls]

## Sheet: all ncRNA 
Characterized ncRNAs
ncRNA ID	B. melitensis bv Abortus 2308	A. tumefaciens str C58	R. etli CIAT 652	R. leguminosarum vs viciae 3841	S. meliloti 1021	M. loti MAFF303099	B. japonicum USDA 110	R. palustris TIE-1	A. caulinodans ORS 571	B. indica subsp indica ATCC9039	B. henselae str. Houston-1	M. extorquens PA1	R. centenum SW	A. cryptum JF-5	S. wittichii RW1	E. litoralis HTCC2594	R. sphaeroides ATCC 17025	H. neptunium ATCC15444	C. crescentus CB15	A. phagocytophilum HZ	C. Pelagibacter ubique HTCC1062	W. endosymbiont of Drosophila melanogaster
ReC04 / 4.5S	5e-44	2e-51	5e-64	3e-64	9e-51	9e-45	2e-28	7e-26	3e-36	1e-32	2e-28	4e-28	2e-23		3e-10	7e-09	2e-18	6e-11
ReC44 / Gly RS		5e-21	6e-50	6e-41	1e-17												1e-13
ReC50 / FMN RS	2e-17	1e-15	6e-101	6e-98	2e-13	1e-18	3e-13
ReC52 / tmRNA	4e-52	2e-77	3e-155	2e-141	6e-97	1e-80	1e-44	2e-39	1e-27	4e-39	9e-51	1e-35	5e-26	2e-22	1e-15	6e-16	7e-11	4e-20		5e-06		3e-08
ReC55 / RNaseP	1e-77	3e-131	0	0	4e-106	5e-74	2e-55	9e-44	9e-68	1e-45	1e-87	2e-56	2e-62	3e-58	6e-45	1e-31	2e-31	8e-41	2e-39	2e-16	2e-29	2e-15
ReC70 / 6S	9e-22	3e-56	5e-89	5e-80	2e-45	1e-17	1e-18	2e-13	4e-15	6e-18	4e-17
ReC73 / Cob RS	6e-37	1e-54	0	6e-104	5e-09	9e-26	1e-19	2e-25	6e-26	6e-12		9e-24	5e-19	4e-06	5e-14	5e-05	1e-14		1e-24
ReC78 / TPP RS			3e-48	2e-52		7e-15												0.0007
ReB01 / TPP RS	6e-05	2e-25	5e-65	1e-18	3e-24	5e-29	8e-09	5e-09	8e-05	2e-11		6e-07	2e-06		3e-05	0.0002	2e-05	6e-05	1e-05
ReD04 / incA	2e-10	3e-11	2e-39	3e-32		5e-17
ReE04 /incA	1e-13	1e-15	3e-36	4e-37	8e-07	7e-21
Uncharacterized verified ncRNAs
ReC03	3e-09	4e-16	6e-63	1e-61	1e-17	1e-10	3e-07	7e-07			1e-11
ReC06			4e-34	4e-37
ReC08		9e-12	1e-51	2e-47	8e-26
ReC11		6e-27	1e-58	5e-55	5e-22												0.0008
ReC25	0.0002	6e-33	1e-40	6e-41	2e-26	9e-07
ReC26		1e-17	1e-39	2e-41	2e-21	4e-18			2e-07	1e-07
ReC51	2e-18	3e-50	3e-149	5e-143	2e-40	2e-22		2e-08					7e-11		1e-08
ReC58		2e-21	2e-31	5e-29	2e-15	6e-09
ReC59		2e-13	5e-26	1e-23	6e-15	3e-07
ReC69	1e-33	1e-47	8e-93	2e-98	3e-50		7e-22	2e-27	9e-30	1e-27		4e-15	3e-16		4e-15		3e-15
ReC71		2e-08	3e-23	1e-24
ReD01		2e-27	4e-53	4e-24	5e-16	1e-23
Novel ncRNAs
ReC01	8e-10	2e-52	1e-123	3e-96	3e-43	3e-13	2e-10	1e-09	4e-09	4e-08	7e-08	7e-06							0.0004
ReC02		9e-50	4e-148	3e-115	1e-42
ReC05			7e-25	2e-28
ReC07	2e-11	9e-12	9e-87	1e-88	1e-10	1e-05					9e-07
ReC09	6e-08	2e-19	3e-36	2e-34	3e-05	4e-24	1e-11												3e-06
ReC10	1e-10	2e-13	8e-46	3e-44	2e-20	1e-11					1e-11
ReC12	2e-06	4e-29	1e-94	1e-93	1e-35	4e-05
ReC13		0.0001	2e-15	6e-16	7e-14	2e-09		0.0004
ReC14			3e-25	7e-34
ReC15			9e-77	9e-83											7e-06
ReC16	3e-05	1e-22	6e-174	9e-140													2e-11
ReC17			9e-14	7e-15
ReC18		3e-31	6e-98	3e-95
ReC19			9e-128	3e-114
ReC20			5e-30	3e-26
ReC21		3e-12	4e-37	4e-37
ReC22			1e-30	6e-28
ReC23	0.0001		2e-48	9e-45	8e-26
ReC24		9e-12	1e-31	1e-30
ReC27	4e-27	6e-52	2e-72	2e-73	4e-49	4e-24	5e-17	8e-19		5e-07	3e-13	1e-14	5e-07	8e-08		5e-05		5e-06	0.0004
ReC28	2e-13	7e-20	2e-29	2e-29	2e-14
ReC29	8e-06	8e-13	6e-79	4e-87	1e-36	5e-10
ReC30		4e-42	7e-47	6e-47	1e-41
ReC31		8e-19	9e-128	3e-121	5e-48
ReC32		8e-13	7e-34	7e-34	2e-15		5e-08
ReC33	3e-11	5e-15	9e-20	1e-18	1e-10	3e-12	0.0006
ReC34	1e-22	2e-39	1e-69	1e-68	1e-41	1e-24	0.0002		5e-08	2e-06	2e-09	1e-09			0.0003		4e-08
ReC35			4e-100	2e-90	4e-17	1e-05
ReC36				1e-12
ReC37			1e-56	4e-56								9e-05						6e-05
ReC38	3e-11	2e-33	8e-103	1e-105	3e-31	0.0001
ReC39		6e-08	3e-96	7e-42	6e-15
ReC40	5e-66	2e-108	0	0	2e-121	1e-48	4e-25	3e-30	4e-22	6e-06	2e-22	3e-17		2e-08				3e-08
ReC41	1e-34	9e-44	5e-55	1e-61	3e-44	6e-22		1e-16	3e-17	3e-15	1e-24	2e-20	2e-18	4e-12	4e-09	1e-06	1e-21	3e-14	1e-22
ReC42		5e-21	1e-61	1e-56	3e-25	5e-10	2e-10	2e-07	3e-11	0.0002			3e-10						7e-08
ReC43			2e-73	8e-71
ReC45	5e-09	8e-19	6e-92	8e-90	2e-20	5e-10
ReC46			7e-28	3e-26	0.0001
ReC47			3e-38	2e-35
ReC48			7e-28	2e-28
ReC49			3e-44	3e-32
ReC53		2e-19	3e-109	6e-111	2e-13
ReC54			1e-107	6e-98	3e-19	0.0005
ReC56			2e-78	7e-78	2e-07													0.0002
ReC57		3e-05	7e-34	4e-31	5e-09														0.0004
ReC60		3e-17	1e-93	4e-87	1e-11
ReC61		4e-16	2e-86	2e-71	3e-12
ReC62			1e-68	6e-47
ReC63			7e-85	1e-87
ReC64			3e-33	2e-33
ReC65			7e-142	1e-75				0.0001							0.0003
ReC66		6e-52	3e-153	1e-126	8e-39
ReC67		4e-22	1e-43	1e-37	9e-13	4e-05
ReC68			1e-49	5e-42					7e-06	7e-05
ReC72		3e-18	6e-98	6e-85	1e-17
ReC74		2e-59	6e-162	2e-135	2e-46
ReC75		3e-24	3e-52	9e-45	5e-16	4e-05
ReC76	4e-22	5e-28	3e-108	6e-104	2e-34	1e-12	1e-12	9e-12	1e-15			3e-05	3e-15						9e-13
ReC77	2e-07		1e-42	9e-39	0.0004							0.0003	2e-11			0.0006		6e-05
ReC79	6e-20	2e-71	2e-160	8e-160	1e-81	5e-29	1e-19	8e-19	1e-22			2e-06	3e-09		5e-14	1e-11	2e-06	6e-05	2e-08
ReA01	3e-05	8e-19	1e-17	2e-08	1e-17											3e-20			4e-17
ReD02			5e-163	2e-09	8e-07	3e-06
ReD03		5e-09	2e-15	3e-06	2e-07		5e-05										2e-12		2e-08
ReE01			1e-18	7e-21	2e-09	8e-08	1e-11	6e-08				9e-05
ReE02	7e-07		9e-52	5e-36	9e-13	3e-12		0.0004	2e-05									0.0007
ReE03			2e-45	6e-41	2e-15

## Sheet: selectie FIG6
Characterized ncRNAs
ncRNA ID	B. melitensis bv Abortus 2308	A. tumefaciens str C58	R. etli CIAT 652	R. leguminosarum vs viciae 3841	S. meliloti 1021	M. loti MAFF303099	B. japonicum USDA 110	R. palustris TIE-1	A. caulinodans ORS 571	B. indica subsp indica ATCC9039	B. henselae str. Houston-1	M. extorquens PA1	R. centenum SW	A. cryptum JF-5	S. wittichii RW1	E. litoralis HTCC2594	R. sphaeroides ATCC 17025	H. neptunium ATCC15444	C. crescentus CB15	A. phagocytophilum HZ	C. Pelagibacter ubique HTCC1062	W. endosymbiont
ReC04 / 4.5S	5e-44	2e-51	5e-64	3e-64	9e-51	9e-45	2e-28	7e-26	3e-36	1e-32	2e-28	4e-28	2e-23		3e-10	7e-09	2e-18	6e-11
ReC44 / Gly RS		5e-21	6e-50	6e-41	1e-17												1e-13
ReC50 / FMN RS	2e-17	1e-15	6e-101	6e-98	2e-13	1e-18	3e-13
ReC52 / tmRNA	4e-52	2e-77	3e-155	2e-141	6e-97	1e-80	1e-44	2e-39	1e-27	4e-39	9e-51	1e-35	5e-26	2e-22	1e-15	6e-16	7e-11	4e-20		5e-06		3e-08
ReC55 / RNaseP	1e-77	3e-131	0	0	4e-106	5e-74	2e-55	9e-44	9e-68	1e-45	1e-87	2e-56	2e-62	3e-58	6e-45	1e-31	2e-31	8e-41	2e-39	2e-16	2e-29	2e-15
ReC70 / 6S	9e-22	3e-56	5e-89	5e-80	2e-45	1e-17	1e-18	2e-13	4e-15	6e-18	4e-17
ReC73 / Cob RS	6e-37	1e-54	0	6e-104	5e-09	9e-26	1e-19	2e-25	6e-26	6e-12		9e-24	5e-19	4e-06	5e-14	5e-05	1e-14		1e-24
ReB01 / TPP RS	6e-05	2e-25	5e-65	1e-18	3e-24	5e-29	8e-09	5e-09	8e-05	2e-11		6e-07	2e-06		3e-05	0.0002	2e-05	6e-05	1e-05
ReD04 / incA	2e-10	3e-11	2e-39	3e-32		5e-17
ReE04 /incA	1e-13	1e-15	3e-36	4e-37	8e-07	7e-21
Uncharacterized verified ncRNAs
ReC03	3e-09	4e-16	6e-63	1e-61	1e-17	1e-10	3e-07	7e-07			1e-11
ReC26		1e-17	1e-39	2e-41	2e-21	4e-18			2e-07	1e-07
ReC51	2e-18	3e-50	3e-149	5e-143	2e-40	2e-22		2e-08					7e-11		1e-08
ReC69	1e-33	1e-47	8e-93	2e-98	3e-50		7e-22	2e-27	9e-30	1e-27		4e-15	3e-16		4e-15		3e-15
Novel ncRNAs
ReC01	8e-10	2e-52	1e-123	3e-96	3e-43	3e-13	2e-10	1e-09	4e-09	4e-08	7e-08	7e-06							0.0004
ReC07	2e-11	9e-12	9e-87	1e-88	1e-10	1e-05					9e-07
ReC09	6e-08	2e-19	3e-36	2e-34	3e-05	4e-24	1e-11												3e-06
ReC10	1e-10	2e-13	8e-46	3e-44	2e-20	1e-11					1e-11
ReC12	2e-06	4e-29	1e-94	1e-93	1e-35	4e-05
ReC15			9e-77	9e-83											7e-06
ReC16	3e-05	1e-22	6e-174	9e-140													2e-11
ReC27	4e-27	6e-52	2e-72	2e-73	4e-49	4e-24	5e-17	8e-19		5e-07	3e-13	1e-14	5e-07	8e-08		5e-05		5e-06	0.0004
ReC28	2e-13	7e-20	2e-29	2e-29	2e-14
ReC29	8e-06	8e-13	6e-79	4e-87	1e-36	5e-10
ReC32		8e-13	7e-34	7e-34	2e-15		5e-08
ReC33	3e-11	5e-15	9e-20	1e-18	1e-10	3e-12	0.0006
ReC34	1e-22	2e-39	1e-69	1e-68	1e-41	1e-24	0.0002		5e-08	2e-06	2e-09	1e-09			0.0003		4e-08
ReC38	3e-11	2e-33	8e-103	1e-105	3e-31	0.0001
ReC40	5e-66	2e-108	0	0	2e-121	1e-48	4e-25	3e-30	4e-22	6e-06	2e-22	3e-17		2e-08				3e-08
ReC41	1e-34	9e-44	5e-55	1e-61	3e-44	6e-22		1e-16	3e-17	3e-15	1e-24	2e-20	2e-18	4e-12	4e-09	1e-06	1e-21	3e-14	1e-22
ReC42		5e-21	1e-61	1e-56	3e-25	5e-10	2e-10	2e-07	3e-11	0.0002			3e-10						7e-08
ReC45	5e-09	8e-19	6e-92	8e-90	2e-20	5e-10
ReC68			1e-49	5e-42					7e-06	7e-05
ReC76	4e-22	5e-28	3e-108	6e-104	2e-34	1e-12	1e-12	9e-12	1e-15			3e-05	3e-15						9e-13
ReC77	2e-07		1e-42	9e-39	0.0004							0.0003	2e-11			0.0006		6e-05
ReC79	6e-20	2e-71	2e-160	8e-160	1e-81	5e-29	1e-19	8e-19	1e-22			2e-06	3e-09		5e-14	1e-11	2e-06	6e-05	2e-08
ReA01	3e-05	8e-19	1e-17	2e-08	1e-17											3e-20			4e-17
ReD03		5e-09	2e-15	3e-06	2e-07		5e-05										2e-12		2e-08
ReE01			1e-18	7e-21	2e-09	8e-08	1e-11	6e-08				9e-05
ReE02	7e-07		9e-52	5e-36	9e-13	3e-12		0.0004	2e-05									0.0007
